# Supplementary material for: Intermittent post-exercise sauna bathing improves markers of exercise capacity in hot and temperate conditions in trained middle-distance runners
Source: Eur J Appl Physiol. 2020 Nov 19;121(2):621–35. doi: 10.1007/s00421-020-04541-z (PMC7862510; doi:10.1007/s00421-020-04541-z)
Supplement: Supplementary file 2 — Supplementary file2 (XLSX 33 KB) [file 421_2020_4541_MOESM2_ESM.xlsx]

## Sheet: Sheet1
ID	Group	Sex	VO2max_PRE (L·min-1)	VO2max_3W (L·min-1)	Speed@4mmol_PRE (km·h-1)	Speed@4mmol_3W (km·h-1)	TTE_Pre (s)	TTE_3W (s)	HTT_HRPeak_Pre (beats·min-1)	HTT_HRPeak_3W (beats·min-1)	HTT_TrecPeak_PRE (°C)	HTT_TrecPeak_3W (°C)	HTT_TrecRISE_PRE (°C)	HTT_TrecRISE_3W (°C)	HTT_SweatLoss_PRE (kg)	HTT_SweatLoss_3W (kg)
1	SAUNA	F	2.89	3.17	15.72	16.01	313	359	146	141	38.2	38.2	1.1	1.1	0.8	0.8
2	SAUNA	F	3.52	3.59	16.1	16.1	415	430	146	144	38.5	38.5	1.3	0.8	0.7	0.8
3‡	SAUNA	F	3.62	3.88	16.31	16.92	342	414	158	143	38.6	38.1	1.4	1.3	0.7	1.3
4	SAUNA	F	2.24	2.97	15.12	15.4	481	517	170	167	38.7	38.5	1.5	1.2	0.3	0.6
5	SAUNA	F	3.04	3.18	15.3	15.8	420	483	-	-	-	-	-	-	-	-
6	SAUNA	F	3.45	3.14	15.29	15.1	412	442	152	156	39	38.6	1.9	1.8	0.9	0.7
7*	SAUNA	F	3.84	3.47	15.12	15.79	508	548	178	158	39	38.5	2	1.7	0.5	0.8
8	SAUNA	F	2.57	3.1	12.29	13.27	497	568	219	184	39.3	38.5	1.9	1.2	0.9	0.8
9	SAUNA	F	2.46	2.92	12.94	13.91	406	461	187	180	39.1	38.6	1.8	1.3	0.7	0.7
10	SAUNA	M	4.22	4.6	16.77	17.75	455	472	158	143	38.5	38.3	1.3	1.3	1	0.9
11	SAUNA	M	4.86	5.03	18.71	18.9	430	482	148	132	37.8	37.6	0.9	0.9	1.1	0.9
12	SAUNA	M	4.28	4.76	17.37	18.9	427	515	134	124	37.9	37.9	0.7	1	1.1	0.9
13	CON	F	2.75	3.12	-	-	488	477	149	138	38.5	38.3	1	1	0.7	0.6
14	CON	F	3.1	3.3	14.45	14.94	435	512	180	183	38.1	38.1	1.4	1.2	0.6	0.5
15*	CON	F	3.05	3.09	15.08	15.33	514	441	173	184	39.1	38.8	2.2	2.1	0.6	0.5
16‡	CON	F	-	-	16.51	15.69	-	-	-	-	-	-	-	-	-	-
17	CON	M	4.84	4.29	18.5	18.07	360	321	-	-	-	-	-	-	-	-
18	CON	M	4.01	3.93	17.52	17.27	478	479	138	151	38.3	38.7	1.2	1.4	0.7	0.7
19	CON	M	4.06	4.12	17.83	17.77	355	322	153	154	39.1	38.8	2.1	1.9	1.3	0.9
20	CON	M	4.2	4.29	17.9	18.52	441	479	147	136	38.5	38.3	1.2	1.1	1.1	0.8
‡Same participant, completed SAUNA then CON interventions
*Same participant, completed CON then SAUNA interventions
